# Supplementary material for: New Insight into the Composition of Wheat Seed Microbiota
Source: Int J Mol Sci. 2020 Jun 30;21(13):4634. doi: 10.3390/ijms21134634 (PMC7370184; doi:10.3390/ijms21134634)
Supplement: Supplementary file 1 [file ijms-21-04634-s001.zip]

Archive with 7 entries (6 files):
- supplementary/
- supplementary/Photo S1 negative.docx
- supplementary/Photo S2.docx
- supplementary/Table S1. Genera identified in endosperms of eigh wheat cultivars.xlsx
- supplementary/Table S2. Genera identified in embryos of eight wheat cultivars.xlsx
- supplementary/Table S3.xlsx
- supplementary/Table S4.xlsx
