# Supplementary material for: New Insight into the Composition of Wheat Seed Microbiota
Source: Int J Mol Sci. 2020 Jun 30;21(13):4634. doi: 10.3390/ijms21134634 (PMC7370184; doi:10.3390/ijms21134634)
Supplement: Supplementary file 1 [file ijms-21-04634-s001.zip › supplementary/Table S1. Genera identified in endosperms of eigh wheat cultivars.xlsx]

## Sheet: VENN_Bielmo
Samples	Common	Genus
Euforia_Endosperm Hondia_Endosperm Opcja_Endosperm Schwabencorn_Endosperm Tybalt_Endosperm Wilejka_Endosperm	1	Pantoea
Hondia_Endosperm Opcja_Endosperm Tybalt_Endosperm Wilejka_Endosperm	1	Paenibacillus
Hondia_Endosperm Schwabencorn_Endosperm Wilejka_Endosperm	1	Massilia
Opcja_Endosperm STH_Endosperm	1	Streptomyces
Opcja_Endosperm Wilejka_Endosperm	1	Terribacillus
STH_BEndosperm Schwabencorn_Endosperm	1	Microbacterium
Schwabencorn_Endosperm Tybalt_Endosperm	1	Lactobacillus
Tybalt_Endosperm Wilejka_Endosperm	1	Sphingomonas
Euforia_Endosperm	6	Dechloromonas
		Melioribacter
		Curvibacter
		Burkholderia
		Serratia
		Smithella
Hondia_Endosperm	4	Prevotella
		Alloprevotella
		Neisseria
		Roseburia
Opcja_Endosperm	10	Verrucosispora
		Methanobacterium
		Chryseobacterium
		Lysinibacillus
		Duganella
		Desulfitobacterium
		Longilinea
		Sphingobacterium
		Herbaspirillum
		Taibaiella
Schwabencorn_Endosperm	4	Nocardioides
		Clostridium_XI
		Dialister
		Nitrosomonas
STH_Endosperm	6	Solibacillus
		Methylobacterium
		Sanguibacter
		Curtobacterium
		Ethanoligenens
		Subdoligranulum
Wilejka_Endosperm	7	Acidovorax
		Actinomyces
		Actinoallomurus
		Achromobacter
		Sphingopyxis
		Geobacter
		Hyphomicrobium
