# Supplementary material for: New Insight into the Composition of Wheat Seed Microbiota
Source: Int J Mol Sci. 2020 Jun 30;21(13):4634. doi: 10.3390/ijms21134634 (PMC7370184; doi:10.3390/ijms21134634)
Supplement: Supplementary file 1 [file ijms-21-04634-s001.zip › supplementary/Table S2. Genera identified in embryos of eight wheat cultivars.xlsx]

## Sheet: VENN_ZARODEK
Samples	Common	Genus
Euforia_Embryo Rokosz_Embryo STH_Embryo	1	Paenibacillus
Hondia_Embryo Rokosz_Embryo STH_Embryo	1	Pantoea
Euforia_Embryo Hondia_Embryo	1	Methanobacterium
Euforia_Embryo Opcja_Embryo	1	Streptomyces
Hondia_Embryo Tybalt_Embryo	1	Kocuria
Tybalt_Embryo Wilejka_Embryo	1	Serratia
Euforia_Embryo	1	Caulobacter
Hondia_Embryo	19	Anaerococcus
		Ciceribacter
		Neisseria
		Chryseobacterium
		Granulicatella
		Melaminivora
		Fusobacterium
		Haemophilus
		Brevundimonas
		Curtobacterium
		Ignavibacterium
		Turicella
		Soonwooa
		Paracoccus
		Massilia
		Clostridium_sensu_stricto
		Enhydrobacter
		Lactobacillus
		Comamonas
STH_Embryo	1	Anaeromyxobacter
Tybalt_Embryo	1	Dehalobacter
Wilejka_Embryo	2	Bergeyella
		Solimonas
